# Supplementary material for: Seasonal Variations of Sediment Fungal Community of a Shallow Lake in North China
Source: Microorganisms. 2024 Oct 24;12(11):2127. doi: 10.3390/microorganisms12112127 (PMC11596378; doi:10.3390/microorganisms12112127)
Supplement: Supplementary file 1 [file microorganisms-12-02127-s001.zip]

Archive with 1 entries (1 files):
- microorganisms-3203051-supplementary.pdf
